# Supplementary material for: Expression and Functional Study of BcWRKY1 in Baphicacanthus cusia (Nees) Bremek
Source: Front Plant Sci. 2022 Jul 1;13:919071. doi: 10.3389/fpls.2022.919071 (PMC9284225; doi:10.3389/fpls.2022.919071)
Supplement: Supplementary file 6 [file Table_5.xlsx]

## Sheet: WRKY.vs.WT_pos_Diff
Supplementary Table 5 Quantitative results of differential metabolites of in wild type and BcWRKY1-OX1 transgenic Arabidopsis thaliana
ID	Name_des	Formula	Molecular Weight	RT [min]	ChemSpider_Results	mzCloud_Results	TCM_Results	pos_WRKY_1	pos_WRKY_2	pos_WRKY_3	pos_WRKY_4	pos_WRKY_5	pos_WRKY_6	pos_WT_1	pos_WT_2	pos_WT_3	pos_WT_4	pos_WT_5	pos_WT_6	FC	log2FC	Pvalue	ROC	VIP	Up.Down
Com_2595_pos	Rottlerin	C30 H28 O8	516.178	9.69	Full match	No results	No results	46840.7	37204.8	75330.4	90955.7	64640.3	78061.6	7096.19	6773.39	6874.38	12066.1	12052.7	6842.77	7.60138	2.92626	7.6815e-07	1	2.42636	up
Com_2453_pos	AICA ribonucleotide	C9 H15 N4 O8 P	338.061	6.158	No match	Invalid mass	No results	117494	146854	305017	369349	202007	170842	15189.5	14779.9	14560.4	17831.7	34580.1	45570.1	9.2032	3.20214	9.24654e-06	1	2.61496	up
Com_1467_pos	5-[(1-Carboxyvinyl)oxy]-4-hydroxy-3-(phosphonooxy)-1-cyclohexene-1-carboxylic acid	C10 H13 O10 P	324.024	7.24	Full match	No results	No results	14515.6	19571	45995.1	47443.1	35344.6	32128.8	3789.79	3449.13	3375.71	3543.61	6383.34	5439.41	7.50542	2.90793	2.35332e-05	1	2.27644	up
Com_402_pos	sultiame	C10 H14 N2 O4 S2	290.04	7.239	Full match	Partial match	No results	98513.5	181142	394853	414162	291830	225325	19884	7781.39	13414.7	22393	43363.4	34845.1	11.3341	3.50259	2.90545e-05	1	2.85154	up
Com_793_pos	Disperse red 11	C15 H12 N2 O3	268.082	8.876	No match	Invalid mass	No results	187406	435938	647377	395346	526844	363844	68713.6	70565.1	66939.9	68130	45190.1	56190	6.80479	2.76655	3.12207e-05	1	2.36322	up
Com_350_pos	2,4-Dihydroxybenzoic acid	C7 H6 O4	154.027	7.239	Partial match	Full match	No results	845122	1.24453e+06	2.54532e+06	2.61386e+06	1.82192e+06	1.27395e+06	181953	81388.4	104941	165462	360882	316010	8.54485	3.09505	3.69803e-05	1	2.56122	up
Com_2686_pos	N-[3-({2-[(2-Bromopropanoyl)amino]ethyl}amino)-3-oxopropyl]-2,2,5,5-tetramethyl-1,3-dioxane-4-carboxamide	C17 H30 Br N3 O5	435.136	8.38	Full match	No results	No results	43814.7	115377	34747.5	50260.6	38633.8	51707.5	7617.3	9424.51	5209.05	8772.03	12369.9	17089.4	5.53122	2.4676	3.71047e-05	1	2.08509	up
Com_889_pos	N-Acetyl-DL-tryptophan	C13 H14 N2 O3	246.1	8.876	Not the top hit	Full match	No results	336087	676742	1.17602e+06	711634	888384	593449	142987	116414	129833	136538	85795.9	124764	5.95156	2.57327	4.30239e-05	1	2.18211	up
Com_612_pos	Triamcinolone acetonide	C24 H31 F O6	434.212	8.89	Full match	Partial match	No results	597607	561642	533026	688342	687988	889743	64909.9	54226.8	70576.4	78028.4	189196	148753	6.53527	2.70825	7.21511e-05	1	2.29697	up
Com_2459_pos	6,8-Difluoro-4-methyl-7-[(4-methyl-5-oxo-2,5-dihydro-2-furanyl)oxy]-2H-chromen-2-one	C15 H10 F2 O5	308.05	7.234	Full match	Invalid mass	No results	1.22535e+06	1.93648e+06	4.03605e+06	4.25894e+06	3.04806e+06	2.38524e+06	192322	72597.7	139929	253647	516515	446699	10.415	3.38059	9.16683e-05	1	2.83261	up
Com_1630_pos	Quinol glucuronide	C12 H14 O8	286.068	7.237	Full match	Invalid mass	No results	81153.4	118374	242785	243346	164210	93298.4	23231	9016.49	11467.5	19588.2	39833.7	34960.4	6.82973	2.77183	0.000102814	1	2.29341	up
Com_2222_pos	Gynocardin	C12 H17 N O8	303.095	7.24	Full match	Invalid mass	No results	77857.2	112814	237519	237227	157736	87936	19345.4	6629.6	8855.2	16129.1	34340.3	29774.1	7.91743	2.98503	0.000107635	1	2.49631	up
Com_2312_pos	PD-169316	C20 H13 F N4 O2	360.102	6.849	Full match	Invalid mass	No results	275052	364891	58627.7	696993	595853	313510	6322.31	12464.1	22392.2	21916	23834	26962.3	20.238	4.339	0.000114076	1	3.33517	up
Com_1584_pos	Zalcitabine	C9 H13 N3 O3	211.096	1.086	Full match	Invalid mass	No results	67625.9	116943	189958	210485	205419	80280	20342.7	18683.5	18207.9	27491.2	28230.3	20127.3	6.54262	2.70987	0.000120252	1	2.15685	up
Com_2760_pos	Methyl (1R,2R,4S)-4-{[(2R,5S)-5-acetyl-5-hydroxy-6-methyltetrahydro-2H-pyran-2-yl]oxy}-2,5,7-trihydroxy-2-methyl-6,11-dioxo-1,2,3,4,6,11-hexahydro-1-tetracenecarboxylate	C29 H30 O11	554.18	11.322	Full match	No results	No results	543393	622073	1.3013e+06	1.83805e+06	1.69769e+06	1.01984e+06	207344	155088	122434	81401.2	240751	360410	6.01523	2.58862	0.00012606	1	2.05535	up
Com_660_pos	1-Deoxy-5-O-phosphonopent-2-ulose	C5 H11 O7 P	214.024	8.579	Full match	No results	No results	520265	226526	209141	715223	469305	796030	10311.7	10846.2	9905.37	12554.9	82251.8	55059.1	16.2301	4.0206	0.000127678	1	3.51935	up
Com_3035_pos	5-{4-[(5-Azidopentyl)carbamoyl]phenyl}-2,3,3,7,7,8-hexamethyl-12-sulfo-2,3,7,8-tetrahydro-1H-pyrrolo[3',2':6,7]chromeno[3,2-f]indol-9-ium-10-sulfonate	C35 H40 N6 O8 S2	736.232	9.688	Full match	No results	No results	936813	482557	722167	1.42219e+06	672165	1.208e+06	12105.3	55979.9	52077.1	82744.9	167609	45008.2	13.1013	3.71163	0.000180994	1	3.26044	up
Com_669_pos	Thysanone	C14 H12 O6	276.063	6.329	Full match	Invalid mass	No results	46231.7	81953.6	43244.6	81180.7	68451.1	167594	4113.62	3362.3	3501.35	3717.41	32004.7	4927.31	9.46518	3.24263	0.000241354	1	2.96516	up
Com_1388_pos	IY9RJD7JGI	C18 H20 Cl2 N2 O3	382.087	8.409	Full match	No results	No results	21035.5	49686.2	51241.9	90596.5	52239.2	134561	3587.92	3051.68	3033.02	3210.25	24035.1	7005.62	9.09216	3.18462	0.000253191	0.972222	2.71856	up
Com_1439_pos	bezitramide	C31 H32 N4 O2	492.255	9.847	Full match	No results	No results	137891	118789	149398	194041	152227	153760	11630.1	13041.7	18015.1	14270.3	48760.7	39610.6	6.23489	2.64036	0.000322983	1	2.2885	up
Com_2271_pos	2-Methyl-2-propanyl 2-(3-thienyl)-2-[(trifluoromethyl)sulfanyl]-4-pentenoate	C14 H17 F3 O2 S2	338.061	6.461	Full match	Invalid mass	No results	11548.2	19959.9	19942.4	45771.9	32356.2	99182.6	3890.41	3203.09	3067.49	3614.14	10225.9	3074.92	8.44887	3.07876	0.000503564	1	2.24986	up
Com_3249_pos	13-Hydroxy-7-(6,12,13-trihydroxy-7-oxopodocarpa-5,8,11,13-tetraen-14-yl)podocarpa-7,9(11),13-triene-6,12-dione	C34 H38 O7	558.264	9.704	Full match	No results	No results	100692	75483	124853	347675	326105	384669	22358.6	19450.4	24466	23901.8	56518.4	31322.6	7.63676	2.93296	0.000524003	1	2.14675	up
Com_1833_pos	Dutasteride	C27 H30 F6 N2 O2	528.221	11.32	Full match	No results	No results	16622.5	49685.9	47154.4	87607.8	65062	25281.3	2957.37	5305.66	8017.93	3030.31	8194.16	19717.9	6.17098	2.6255	0.000629757	0.972222	2.15222	up
Com_210_pos	Astilbin	C21 H22 O11	450.116	5.257	Full match	No results	No results	49430.4	117878	46586.1	58440.4	44265.1	150736	8248.2	8279.25	6413.28	7639.84	46199.6	8761.57	5.46325	2.44976	0.00063229	0.972222	2.18559	up
Com_2069_pos	(2S,3R,3a'R,6'S,6a'R)-6'-Hydroxy-3-(4-hydroxyphenyl)-2',5-dioxotetrahydro-3H-spiro[furan-2,3'-furo[3,2-b]furan]-3a'(5'H)-yl (4xi)-4-O-acetyl-6-deoxy-D-xylo-hexopyranoside	C23 H26 O13	510.135	6.437	Full match	No results	No results	17285.5	35698	21840.8	28207.8	26367	43845.8	4166.32	3384.35	3285.05	3817.98	18929.1	3829.95	4.63064	2.21121	0.000651155	0.972222	2.00159	up
Com_3489_pos	(2R,3E)-4-[(1R)-2,6,6-Trimethyl-4-oxo-2-cyclohexen-1-yl]-3-buten-2-yl 2-O-alpha-L-galactopyranosyl-alpha-L-galactopyranoside	C25 H40 O12	532.252	10.026	Full match	No results	No results	11917	20346.3	29670.5	64209.4	52395.7	53016	3646.37	2423.59	6667.66	4453.74	10381.3	11169.5	5.97683	2.57938	0.000668474	1	2.01505	up
Com_1195_pos	(1S,2R,3S,6S,7R,11S,12R,14S)-11-Isopropyl-12-methoxy-3,7,10-trimethyl-15-oxapentacyclo[7.5.1.0~1,6~.0~7,13~.0~10,14~]pentadecane-2,6,9,11,14-pentol	C21 H34 O7	398.23	10.708	Full match	No results	No results	29850.8	45890.8	80353.1	260037	239994	163067	4957.67	6054.72	16187.9	5570.79	25151.7	16515.9	11.0049	3.46008	0.000679452	1	2.60901	up
Com_3529_pos	(1S,2E,4R,6S,8R,10R,11R,12S,13S)-10-Acetoxy-1-hydroxy-2,5,5,13-tetramethyl-9-methylene-15-oxotricyclo[9.3.1.0~4,6~]pentadec-2-ene-8,12-diyl dibenzoate	C36 H40 O8	600.275	10.997	Full match	No results	No results	39939.7	70311.6	109161	247654	195489	112085	7201.33	8167.18	25680.8	12596.2	33172.7	31792.1	6.53096	2.7073	0.000695227	1	2.13552	up
Com_120_pos	5-Hydroxy-3-(4-hydroxyphenyl)-4-oxo-4H-chromen-7-yl hexopyranoside	C21 H20 O10	432.105	5.258	Full match	No results	No results	30661.6	83296.9	38117	52481.5	35922.3	114499	5053.47	5944.34	4140.36	4680.74	35211.8	6865.5	5.73505	2.51981	0.000731399	0.972222	2.27292	up
Com_180_pos	.alpha.-Aminoadipic acid	C6 H11 N O4	161.069	3.031	Full match	Invalid mass	No results	352225	758625	2.1112e+06	1.9434e+06	1.30716e+06	701720	160885	127311	121843	143424	149991	124274	8.66749	3.11561	0.000742259	1	2.37647	up
Com_2386_pos	{3,3',3'',3'''-[(7S,8S,12S,13S)-3,8,13,17-Tetrakis(carboxymethyl)-8,13,15-trimethyl-3,7,8,12,13,20-hexahydroporphyrin-2,7,12,18-tetrayl-kappa~2~N~22~,N~24~]tetrapropanoato(2-)}cobalt	C43 H48 Co N4 O16	935.244	9.706	Full match	Invalid mass	No results	118866	146198	250142	188965	232819	186963	4796.76	9596.17	26022.2	12388.1	58319.2	25534.3	8.22464	3.03995	0.000743153	1	2.7294	up
Com_2605_pos	protuboxepin A	C22 H23 N3 O3	377.174	7.726	Full match	No results	No results	364170	330621	389303	413788	397624	330714	36420.3	40219.2	45386	45800.4	162025	112434	5.03345	2.33155	0.000778144	1	2.07197	up
Com_856_pos	trimethadione	C6 H9 N O3	143.058	3.054	Full match	Invalid mass	No results	298185	647302	2.04753e+06	1.88946e+06	1.26381e+06	603861	123843	99791.9	97541.9	115463	120591	98102.1	10.3003	3.36462	0.00085441	1	2.5349	up
Com_240_pos	1-Naphthyl glucuronide	C16 H16 O7	320.089	6.405	Full match	Invalid mass	No results	145540	261837	132311	161056	149923	185623	7436.47	7675.39	5453.63	3915.23	69039.2	15416.5	9.51279	3.24987	0.000905059	1	3.26035	up
Com_2304_pos	1-(3,4-Dihydroxyphenyl)-1-hydroxy-3-oxo-3-(2,4,6-trihydroxyphenyl)-2-propanyl 6-deoxy-beta-L-gulopyranoside	C21 H24 O12	468.127	5.248	Full match	Invalid mass	No results	702769	983260	550346	618060	499072	1.60836e+06	35609.4	34977.1	34657.9	35449.1	487382	52811.4	7.28736	2.8654	0.00105312	1	2.9828	up
Com_907_pos	Khellin	C14 H12 O5	260.068	5.25	Full match	Full match	No results	103848	157412	98521.4	103194	69733.3	251394	6345.08	6040.27	6694.31	5629.16	80288.2	9219.96	6.86502	2.77926	0.00110926	0.972222	2.87059	up
Com_1447_pos	Alpertine	C25 H31 N3 O4	437.231	8.592	Full match	No results	No results	103037	165490	12463.5	105698	251247	42328.2	4694.67	4659.53	3809.36	7258.84	5803.91	3684.21	22.7433	4.50737	0.00112245	1	3.51327	up
Com_2043_pos	[(1S,4S,5S,6R,9S,10R,12R,14R)-4-(Benzoyloxy)-5,6-dihydroxy-3,11,11,14-tetramethyl-15-oxotetracyclo[7.5.1.0~1,5~.0~10,12~]pentadeca-2,7-dien-7-yl]methyl benzoate	C34 H36 O7	556.249	9.86	Full match	No results	No results	197539	297060	343816	1.21726e+06	1.1039e+06	1.37937e+06	33914.9	61283.3	93837.4	61704.4	123950	173255	8.28358	3.05025	0.00114323	1	2.2603	up
Com_505_pos	4-METHYLUMBELLIFERYL-ALPHA-D-GLUCOSE	C16 H18 O8	338.099	8.342	Full match	Invalid mass	No results	551353	801038	464723	334536	489704	1.29984e+06	26951.2	19641	22352.4	21949.1	378835	40666.5	7.72185	2.94895	0.0011748	0.972222	3.15126	up
Com_2260_pos	Pruvanserin	C22 H21 F N4 O	376.17	7.711	Full match	Not the top hit	No results	2.80963e+06	2.17866e+06	2.87809e+06	3.18731e+06	3.1199e+06	3.39375e+06	124488	204213	328753	284400	1.13309e+06	711085	6.30551	2.65661	0.0011814	1	2.40672	up
Com_24_pos	(-)-Epigallocatechin	C15 H14 O7	306.073	5.248	Full match	Full match	Invalid mass	738265	1.14907e+06	635195	590803	425326	1.67869e+06	31865	26897.3	20903.6	21370.2	547359	46290.2	7.51038	2.90889	0.00160205	0.972222	3.30462	up
Com_2586_pos	S-(6-{4-[(1,3-Dioxo-1,3-dihydro-2H-isoindol-2-yl)methyl]phenoxy}hexyl) propanethioate	C24 H27 N O4 S	425.166	7.691	Full match	No results	No results	10948.6	32875.2	18063.6	35036.4	33404.3	60406	3649.54	3089.65	3096.4	3495.4	23802	3121.62	4.7382	2.24434	0.00166084	0.944444	2.03491	up
Com_1366_pos	N,N'-(2,2-Dimethyl-1,3-propanediyl)bis[2-(5-methyl-2-furyl)-4-quinolinecarboxamide]	C35 H32 N4 O4	572.244	10.03	Full match	No results	No results	183485	313538	457474	1.3022e+06	1.30044e+06	979432	19600.6	31385.9	123758	55786.5	181540	154337	8.00937	3.00169	0.00168857	1	2.45627	up
Com_45_pos	Emodin	C15 H10 O5	270.052	5.252	Partial match	Full match	Full match	119928	214024	121312	113006	76502.5	346456	5097.95	5376.02	3440.84	4961.4	106862	8470.57	7.38574	2.88474	0.00168972	0.972222	3.2704	up
Com_796_pos	Rehmaionoside C	C19 H32 O8	388.209	10.03	Full match	No results	No results	78874.3	139471	220992	587833	533865	419598	15099	27911.3	59586.7	42857	92974.5	61167.1	6.61102	2.72487	0.00176831	0.972222	2.08389	up
Com_307_pos	Quercetin 3-O-sophoroside	C27 H30 O17	626.147	8.515	Full match	No results	No results	147150	202682	14556	185523	295054	63945.2	8433.95	7402.31	7382.71	8237.48	9693.73	7507.37	18.6797	4.2234	0.00215554	1	3.19257	up
Com_1364_pos	N-[2-({[(2E)-3-(4-Chlorophenyl)-2-propen-1-yl](methyl)amino}methyl)phenyl]-4-methoxybenzenesulfonamide	C24 H25 Cl N2 O3 S	456.129	11.289	Full match	No results	No results	12425.7	21372.6	28944.3	114682	116988	96127.6	5453.13	3868.22	5950.76	3869.01	7404.77	6515.91	11.8124	3.56223	0.00222915	1	2.43452	up
Com_1409_pos	Ethyl 1-[(4-methoxybenzoyl)amino]-5-oxo-3-phenylprolinate	C21 H22 N2 O5	382.151	12.952	Full match	No results	No results	15643.7	15723.5	24812.6	92497.6	143711	102799	4887.41	4362.86	4660.66	4719.31	5198.31	12343.7	10.9252	3.44959	0.00268882	1	2.35877	up
Com_363_pos	(9Z,11E,13S,15Z)-13-Hydroperoxy-9,11,15-octadecatrienoic acid	C18 H30 O4	310.214	12.577	Full match	Invalid mass	No results	241857	416668	536127	1.89322e+06	1.60062e+06	2.1397e+06	63612.8	103437	117445	114624	248308	253208	7.58153	2.92249	0.00274553	0.944444	2.1402	up
Com_2311_pos	Pranazepide	C26 H19 F N4 O2	438.15	10.989	Full match	Invalid mass	No results	21290	84848	137592	279146	260351	284546	5938.5	14419	6482.49	6312.6	78566.2	24080.9	7.86285	2.97505	0.00324137	0.944444	2.62879	up
Com_2689_pos	N-[2-([1-(2-Pentanyl)-4-piperidinyl]{[3-(trifluoromethyl)phenyl]carbamoyl}amino)ethyl]acrylamide	C23 H33 F3 N4 O2	454.254	13.791	Full match	No results	No results	16920.6	14325.5	12453.3	18886.5	16240.3	9639.35	157121	283944	28375	42831.9	151026	57447.5	0.122742	-3.0263	0.00338631	1	2.25411	down
Com_2282_pos	4,4,5,5-Tetramethyl-2-[3-(2-phenylethyl)-2-cyclopenten-1-yl]-1,3,2-dioxaborolane	C19 H27 B O2	298.211	13.516	Full match	Invalid mass	No results	73051.4	82365.8	129158	478060	281817	786122	20921.9	25054.3	29528.9	36076	42292.4	98066.6	7.26591	2.86114	0.00515003	0.944444	2.03105	up
Com_1104_pos	ircinolin A	C21 H34 O6	382.235	10.571	Full match	No results	No results	27662	50620.5	46713.1	261590	213973	290973	7203.53	16221.1	21236.3	14228.9	18100.8	24350.3	8.79735	3.13707	0.00529674	1	2.13636	up
Com_2299_pos	3-(4-Methoxyphenyl)-4-(phenylsulfanyl)butanal	C17 H18 O2 S	286.102	3.359	Full match	Invalid mass	No results	441947	1.11113e+06	493056	554366	665147	2.33248e+06	48732.7	52021.5	67719.2	69609.8	926578	136570	4.30218	2.10507	0.00566761	0.888889	2.22325	up
Com_1515_pos	(6aS,7aS,12aS)-12-Acetyl-7a-(2-methyl-3-buten-2-yl)-7,7a,12,12a-tetrahydroindolo[3',2':4,5]pyrrolo[2,1-c][1,4]benzodiazepine-6,14(5H,6aH)-dione	C25 H25 N3 O3	415.189	9.656	Full match	No results	No results	22119.6	38417	136126	263897	191750	197790	6396.12	7358.44	13315.7	11806.1	34210.6	58285.5	6.47092	2.69397	0.00649449	0.916667	2.26964	up
Com_2284_pos	(2E)-3-(3,4-Dioxo-1,5-cyclohexadien-1-yl)acrylate	C9 H5 O4	177.019	7.083	Full match	Invalid mass	No results	96132	45964.5	34237.9	74827.2	30615.2	35782.4	4226.16	3686.57	3217.16	3556.75	48394.8	16889.5	3.97093	1.98948	0.00703988	0.888889	2.17165	up
Com_2485_pos	(4E)-N-[(4-Methylphenyl)sulfonyl]-5-phenyl-4-pentenamide	C18 H19 N O3 S	329.108	5.44	Full match	Invalid mass	No results	102761	223703	432115	663604	228239	183090	16208.4	17946.3	12470.4	30642.1	177658	132332	4.73461	2.24325	0.0071412	0.944444	2.18655	up
Com_6_pos	Scopoletin	C10 H8 O4	192.042	7.086	Full match	Full match	Partial match	5.94471e+06	2.58667e+06	2.36628e+06	4.52975e+06	2.36307e+06	2.6752e+06	107518	99172.1	64984.7	106125	3.08118e+06	771391	4.8378	2.27435	0.00772035	0.888889	2.96008	up
Com_252_pos	Indole-3-acetic acid	C10 H9 N O2	175.063	8.701	Full match	Full match	No results	834742	156966	245975	88221.2	134148	59629.9	31947.3	22618.2	26325.8	36684.6	63177.6	55276.2	6.43852	2.68673	0.00790829	0.972222	2.37054	up
Com_58_pos	Scopolin	C16 H18 O9	354.094	7.086	Partial match	Invalid mass	Full match	2.54379e+06	1.18683e+06	946498	1.81617e+06	948695	1.20741e+06	52967.1	45939.5	36763.2	47551.1	1.48846e+06	348317	4.28189	2.09825	0.00900358	0.888889	2.80554	up
Com_1367_pos	N-(4-{[(2-Amino-4-oxo-1,4,5,6,7,8-hexahydro-6-pteridinyl)methyl]amino}benzoyl)-gamma-glutamylglutamic acid	C24 H30 N8 O9	574.215	11.401	Full match	No results	No results	75698.8	117013	184875	951737	1.10478e+06	804234	7690.89	16744.5	45802.2	33055.4	116658	159083	8.54367	3.09486	0.00966536	0.916667	2.6935	up
Com_3954_pos	Chlorogenic acid	C16 H18 O9	376.076	7.087	No results	Invalid mass	No results	1.58465e+06	766971	580530	1.13271e+06	597596	790225	35609.8	23914.2	21227.2	27496.5	984414	219857	4.15436	2.05463	0.00991121	0.888889	2.85253	up
Com_383_pos	4-Hydroxy-1-isobutyl-N-(3-methoxyphenyl)-2-oxo-1,2-dihydro-3-quinolinecarboxamide	C21 H22 N2 O4	366.157	12.857	Full match	No results	No results	15147.3	17399.4	15444.6	126741	141793	199903	4476.1	4040.48	6486.21	5338.5	11625.3	17318.1	10.4785	3.38936	0.0104223	0.944444	2.33489	up
Com_4157_pos	Rhodamine 6G	C28 H30 N2 O3	442.225	11.284	No results	Full match	No results	45443.5	1.27318e+06	6939.25	2.38748e+06	2.75441e+06	1.67356e+06	20561.6	5386.65	7651.43	6391.08	5960.62	5924.09	156.934	7.29401	0.0108417	0.944444	4.51004	up
Com_2354_pos	JWH-198	C26 H26 N2 O3	414.194	11.113	Partial match	Full match	No results	10755.2	425855	8003.71	532372	696803	591538	5489.83	4651.4	4299.67	5393.69	4813.99	4586.58	77.4864	6.27587	0.0113739	1	3.80207	up
Com_2462_pos	4-Chloro-7-nitro-3-(2-phenylethoxy)-1H-isochromen-1-one	C17 H12 Cl N O5	345.039	1.183	Full match	Invalid mass	No results	819392	236953	201218	43541.2	60773.8	34088.9	979128	665513	875743	875761	593075	761595	0.293837	-1.76691	0.0136139	0.916667	2.13777	down
Com_1887_pos	Astragaloside II	C43 H70 O15	826.474	14.516	Full match	No results	No results	94416.4	95145.4	248264	12779.9	17490.6	8299.5	278396	291790	322980	370224	310340	265435	0.259028	-1.94882	0.0146122	1	2.29945	down
Com_2036_pos	1-(3-((2',4'-Dimethyl-[4,5'-bithiazol]-2-yl)amino)phenyl)ethanone	C16 H15 N3 O S2	329.065	1.205	Full match	No results	No results	375481	194423	122527	20938.5	25202.3	19459.7	555010	433823	361532	496548	400859	370690	0.289495	-1.78839	0.0162964	0.944444	2.17296	down
Com_1589_pos	Dracorubin	C32 H24 O5	488.163	11.642	Full match	Invalid mass	No results	341214	1.15193e+06	1.75332e+06	2.81079e+06	3.05886e+06	3.35702e+06	15406.1	318625	215527	75754.5	889759	671403	5.70468	2.51215	0.0163677	0.944444	2.59805	up
Com_3036_pos	5-{[Dimethyl(2-methyl-2-propanyl)silyl]oxy}-6-methylene-3-phenyl-3,4,5,6,7,8-hexahydro-1H-2-benzoxecin-1-one	C26 H34 O3 Si	422.227	11.403	Full match	No results	No results	12103.6	18365.7	27910.8	174764	193924	249647	8795.73	4871.05	9978.58	11308.3	8668.98	15008	11.542	3.52882	0.0173053	0.972222	2.22725	up
Com_2585_pos	S-{(2S)-2-[(1R,3R,7R,10R,11R,14S,23R,24S,26R,31S,32R,33R,34R,35R)-11,34-Dihydroxy-11,23,24,35-tetramethyl-16-methylene-37,38,39,40,41-pentaoxa-21-azaoctacyclo[30.4.1.1~1,33~.1~3,7~.1~7,10~.1~10,14~.0~20,26~.0~26,31~]hentetraconta-20,29-dien-29-yl]-2-hydroxyethyl}-L-cysteine	C45 H70 N2 O10 S	830.477	14.519	Full match	No results	No results	238272	217599	568896	40201.7	53134.1	17301.5	660586	649810	751587	970385	546028	416234	0.284233	-1.81486	0.0176188	0.944444	2.12995	down
Com_2087_pos	(2E)-3-(3,4-Dihydroxy-5-methoxyphenyl)-N-(4-{[(2E)-3-(3,4-dihydroxy-5-methoxyphenyl)-2-propenoyl]amino}butyl)-N-(3-{[(2E)-3-(4-hydroxy-3,5-dimethoxyphenyl)-2-propenoyl]amino}propyl)acrylamide	C38 H45 N3 O12	735.298	10.324	Full match	No results	No results	121678	236414	31244.6	51568.3	295078	19477.8	20464.5	15150.8	15731.4	17191.4	17485.6	16454.7	7.37191	2.88204	0.0183502	0.972222	2.22059	up
Com_1608_pos	Sorafenib	C21 H16 Cl F3 N4 O3	464.088	9.987	Full match	Invalid mass	No results	4.75555e+06	1.10126e+06	1.49785e+06	493367	608373	119936	47747	41043.3	77317.2	253889	327369	371264	7.66683	2.93863	0.0184651	0.916667	2.66797	up
Com_1281_pos	Cyhexatin	C18 H34 O Sn	386.162	10.494	Full match	Invalid mass	No results	5290.09	127627	3541.2	96771.8	219591	190099	4465.56	3756.17	3743.48	4016.23	3845.23	3683.36	27.3466	4.77329	0.0226559	0.833333	2.78602	up
Com_3151_pos	2-Methyl-2-propanyl 2-(5,5-dimethyl-1,3,2-dioxaborinan-2-yl)-10H-phenothiazine-10-carboxylate	C22 H26 B N O4 S	411.169	13.751	Full match	No results	No results	8063.2	200906	9244.99	288729	391644	304461	8528.65	8209.73	8463.92	8187.55	8914.67	8872.06	23.5078	4.55507	0.0251752	0.833333	2.68438	up
Com_1051_pos	Adenosine 3'5'-cyclic monophosphate	C10 H12 N5 O6 P	329.052	1.519	Full match	Full match	No results	23427	31185.5	38530.9	554607	614212	1.09688e+06	12031.5	20872.2	15093.4	10579.2	18553.3	23156.1	23.5212	4.55589	0.0262837	1	2.67231	up
Com_2030_pos	1,3,5-tris(4-hydroxyphenyl)-4-propyl-1H-pyrazole	C24 H22 N2 O3	386.162	10.773	Full match	No results	No results	2278.91	50769.5	2376.59	33502.6	82155.2	76648	2867.34	2440.62	2467.15	2767.54	2430.96	2436.14	16.0763	4.00686	0.0313242	0.666667	2.31303	up
Com_1926_pos	5-[4-Amino-1-(4-piperidinylmethyl)-1H-pyrazolo[3,4-d]pyrimidin-3-yl]-2-chlorophenol	C17 H19 Cl N6 O	358.131	10.043	Full match	No results	No results	3595.11	32337.4	3761.56	30909.1	103356	81287.4	4137.01	3568.26	3434.77	3887.56	3875.94	3561.78	11.3618	3.50612	0.031471	0.833333	2.02895	up
Com_1299_pos	L-Glutathione (reduced)	C10 H17 N3 O6 S	307.083	1.209	Full match	Full match	No results	9.28733e+06	5.54041e+06	3.70901e+06	332768	584973	444490	1.14468e+07	4.39655e+06	8.18194e+06	1.1672e+07	8.49196e+06	8.0051e+06	0.381248	-1.3912	0.037553	0.861111	2.02384	down
Com_2103_pos	(1R,2S,10R,14S,15R,18R,20R)-20-Hydroxy-8,8,14,15,19,19-hexamethyl-3-oxo-21-oxahexacyclo[18.2.2.0~1,18~.0~2,15~.0~5,14~.0~6,11~]tetracosa-4,6(11)-dien-10-yl (2Z)-2-methyl-2-butenoate	C34 H48 O5	536.348	13.939	Full match	No results	No results	298083	232759	740881	2.37857e+06	85889.3	323253	6283.8	7851.2	25186.8	6158.48	1.83973e+06	111649	2.03291	1.02355	0.0482718	0.833333	2.84377	up
